# Supplementary material for: ﻿Three new taxa of the lichen genus Lobothallia (Megasporaceae, Ascomycota) from China
Source: MycoKeys. 2024 Sep 16;108:351–69. doi: 10.3897/mycokeys.108.126994 (PMC11420544; doi:10.3897/mycokeys.108.126994)
Supplement: XML Treatment for Lobothallia crenulata [file mycokeys.108.126994-treatment1.xml]

<!DOCTYPE tp:taxon-treatment
  PUBLIC "-//TaxonX//DTD Taxonomic Treatment Publishing DTD v0 20100105//EN" "tax-treatment-NSO.dtd">
<tp:taxon-treatment xmlns:tp="http://www.plazi.org/taxpub"><tp:treatment-meta><kwd-group><label>Taxon classification</label><kwd>
                <named-content content-type="kingdom">Fungi</named-content>
              </kwd><kwd>
                <named-content content-type="order">Pertusariales</named-content>
              </kwd><kwd>
                <named-content content-type="family">Megasporaceae</named-content>
              </kwd></kwd-group><mixed-citation publication-type="journal"><person-group><name><surname>Zhang</surname><given-names>Yanyun</given-names></name><name><surname>Wang</surname><given-names>Lun</given-names></name><name><surname>Yu</surname><given-names>Xinmeng</given-names></name><name><surname>Cheng</surname><given-names>Su</given-names></name><name><surname>Liu</surname><given-names>Junlan</given-names></name><name><surname>Wang</surname><given-names>Xinyu</given-names></name></person-group><article-title>﻿Three new taxa of the lichen genus <italic><tp:taxon-name><tp:taxon-name-part taxon-name-part-type="genus" reg="Lobothallia">Lobothallia</tp:taxon-name-part></tp:taxon-name></italic> (<tp:taxon-name><tp:taxon-name-part taxon-name-part-type="family">Megasporaceae</tp:taxon-name-part></tp:taxon-name>, <tp:taxon-name><tp:taxon-name-part taxon-name-part-type="phylum">Ascomycota</tp:taxon-name-part></tp:taxon-name>) from China</article-title><source>MycoKeys</source><day>16</day><month>09</month><year>2024</year><volume>108</volume><fpage>351</fpage><lpage>369</lpage><pub-id pub-id-type="doi">10.3897/mycokeys.108.126994</pub-id></mixed-citation></tp:treatment-meta><tp:nomenclature><label>﻿</label><tp:taxon-name>
              <object-id xmlns:xlink="http://www.w3.org/1999/xlink" content-type="arpha" xlink:type="simple">928B1684-6853-5D78-A5D6-143BA5CB36C3</object-id>
              <tp:taxon-name-part taxon-name-part-type="genus" reg="Lobothallia">Lobothallia</tp:taxon-name-part>
              <tp:taxon-name-part taxon-name-part-type="species" reg="crenulata">crenulata</tp:taxon-name-part>
              <object-id xmlns:xlink="http://www.w3.org/1999/xlink" xlink:type="simple">Fungal Names: FN 571927</object-id>
            </tp:taxon-name><tp:taxon-authority>Lun Wang &amp; Y. Y. Zhang</tp:taxon-authority><tp:taxon-status xmlns:xlink="http://www.w3.org/1999/xlink" xlink:type="simple">sp. nov.</tp:taxon-status><xref ref-type="fig" rid="F2">Fig. 2A–J</xref></tp:nomenclature><tp:treatment-sec sec-type="material" id="SECID0E51AI"><title>Type.</title><p>China • Xizang Autonomous Region: Shigatse Ci., Sa′gya Co.; <named-content xmlns:xlink="http://www.w3.org/1999/xlink" content-type="dwc:verbatimCoordinates" xlink:type="simple"><named-content content-type="geo-json" specific-use="{&#34;type&#34;:&#34;Point&#34;,&#34;coordinates&#34;:[88.386014,29.200356]}" id="NCID0EH2AI" xlink:type="simple">29°12′01.28″N; 88°23′09.65″E</named-content></named-content>; 3924 m elev.; on schist rock in a desert environment; 14 June 2022; ZYY22-301 (Holotype: KUN-L0081882!, Isotype: <abbrev xmlns:xlink="http://www.w3.org/1999/xlink" content-type="institution" xlink:title="Anhui Normal University" id="ABBRID0EM2AI" xlink:type="simple">AHUB</abbrev>-00157!).</p></tp:treatment-sec><tp:treatment-sec sec-type="diagnosis" id="SECID0ER2AI"><title>Diagnosis.</title><p><italic><tp:taxon-name><tp:taxon-name-part taxon-name-part-type="genus" reg="Lobothallia">Lobothallia</tp:taxon-name-part><tp:taxon-name-part taxon-name-part-type="species" reg="crenulata">crenulata</tp:taxon-name-part></tp:taxon-name></italic> is characterised by its placodioid, thickly pruinose thallus, rimose upper surface, aspicilioid to lecanorine apothecia with a crenate thalline margin, concave, black and pruinose disc and the absence of secondary metabolites.</p></tp:treatment-sec><tp:treatment-sec sec-type="etymology" id="SECID0EC3AI"><title>Etymology.</title><p>The epithet refers to the crenate thalline margin of the apothecia.</p></tp:treatment-sec><tp:treatment-sec sec-type="description" id="SECID0EH3AI"><title>Description.</title><p>Thallus placodioid, circular to irregular in outline, up to 2 cm in diameter; central areoles contiguous, angular to rounded, flat to slightly convex, 0.5–2 mm wide; marginal lobes closely attached, 0.5–2 mm long, 0.2–1 mm wide, with an irregularly arranged and divided apex. Upper surface white to light grey, covered with white, thick and discontinuous pruina (see Fig. <xref ref-type="fig" rid="F2">2D</xref>). Upper cortex paraplectenchymatous, hyaline, 20–50 μm thick; epinecral layer 20–70 μm thick, consisting of dark granules (<abbrev xmlns:xlink="http://www.w3.org/1999/xlink" xlink:title="polarised light" id="ABBRID0ER3AI" xlink:type="simple">POL</abbrev>+, insoluble in K); algal layer discontinuous, interrupted by fungal tissue, forming separated groups, 50–150 μm high, diffuse dark granules (soluble in K), algae ca. 10–20 μm in diam.; medulla with dark brown granules (<abbrev xmlns:xlink="http://www.w3.org/1999/xlink" xlink:title="polarised light" id="ABBRID0EV3AI" xlink:type="simple">POL</abbrev>+, insoluble in K). Lower cortex absent.</p><fig id="F2" position="float" orientation="portrait"><object-id xmlns:xlink="http://www.w3.org/1999/xlink" content-type="doi" xlink:type="simple">10.3897/mycokeys.108.126994.figure2</object-id><object-id xmlns:xlink="http://www.w3.org/1999/xlink" content-type="arpha" xlink:type="simple">473C07C5-4220-5123-BE77-180A838A4A76</object-id><label>Figure 2.</label><caption><p><italic><tp:taxon-name><tp:taxon-name-part taxon-name-part-type="genus" reg="Lobothallia">Lobothallia</tp:taxon-name-part><tp:taxon-name-part taxon-name-part-type="species" reg="crenulata">crenulata</tp:taxon-name-part></tp:taxon-name></italic><bold>A</bold> thallus and apothecia <bold>B</bold> apothecia <bold>C</bold> marginal lobes <bold>D</bold> cross-section of thallus (<abbrev xmlns:xlink="http://www.w3.org/1999/xlink" xlink:title="lactophenol cotton blue" id="ABBRID0EU4AI" xlink:type="simple">LCB</abbrev>) <bold>E</bold> cross-section of thallus under polarised light (<abbrev xmlns:xlink="http://www.w3.org/1999/xlink" xlink:title="lactophenol cotton blue" id="ABBRID0E14AI" xlink:type="simple">LCB</abbrev>) <bold>F</bold> vertical section of apothecia <bold>G, H</bold> ascus <bold>I</bold> ascospores <bold>J</bold> conidia. All sections were mounted in water, except where otherwise stated. Scale bars: 1 mm (<bold>A, C</bold>); 0.4 mm (<bold>B</bold>); 100 µm (<bold>D, E</bold>); 20 µm (<bold>F</bold>); 5 µm (<bold>G, H, I, J</bold>).</p></caption><graphic xmlns:xlink="http://www.w3.org/1999/xlink" xlink:href="mycokeys-108-351-g002.jpg" position="float" orientation="portrait" xlink:type="simple" id="oo_1134731.jpg"><uri content-type="original_file" xlink:type="simple">https://binary.pensoft.net/fig/1134731</uri></graphic></fig><p>Apothecia aspicilioid to lecanorine, numerous, 1–2 per areole, dispersed to crowded, rounded to flexuous, 0.1–1.25 mm in diam.; disc concave, black and thinly pruinose; thalline margin crenate, concolorous with the thallus, 0.05–0.125 mm wide; proper exciple inconspicuous. Hymenium hyaline, 75–120 µm high, I + blue; epihymenium 10–20 µm high, with inspersed pale brown (insoluble in K) and brown (soluble in K) granules and coarse hyaline plate-like crystals (insoluble in K); paraphyses simple, submoniliform at upper part, with 2–4 apical cells, apex thickened, 3–5 µm wide; hypothecium 30–60 μm high, hyaline, I+ blue; asci 8-spored, clavate, <bold><italic><tp:taxon-name><tp:taxon-name-part taxon-name-part-type="genus" reg="Aspicilia">Aspicilia</tp:taxon-name-part></tp:taxon-name></italic></bold>-type, 70–80 × 20–30 µm; ascospores hyaline, simple, broadly ellipsoid to ellipsoid, (8.0–)11.0–13.0–14.5(–17.0) × (7.0–)8.5–9.0–10.0(–11.0) µm (n = 56), wall ca. 1.0 µm. Pycnidia uncommon; conidia bacilliform, 5–6 × 1–1.5 µm.</p></tp:treatment-sec><tp:treatment-sec sec-type="chemistry" id="SECID0E65AI"><title>Chemistry.</title><p>K–, C–, KC–. No substances were detected by <abbrev xmlns:xlink="http://www.w3.org/1999/xlink" xlink:title="thin layer chromatography" id="ABBRID0EF6AI" xlink:type="simple">TLC</abbrev>.</p></tp:treatment-sec><tp:treatment-sec sec-type="distribution" id="SECID0EJ6AI"><title>Distribution and ecology.</title><p>This new species grows on calcareous schist rocks at elevations of 3924–4304 m in Xizang Autonomous Region, China.</p></tp:treatment-sec><tp:treatment-sec sec-type="notes" id="SECID0EO6AI"><title>Notes.</title><p>The new species is similar to <italic><tp:taxon-name><tp:taxon-name-part taxon-name-part-type="genus" reg="Lobothallia">Lobothallia</tp:taxon-name-part><tp:taxon-name-part taxon-name-part-type="species" reg="iqbalii">iqbalii</tp:taxon-name-part></tp:taxon-name></italic> Zulfiqar, Khalid &amp; Paukov and <italic><tp:taxon-name><tp:taxon-name-part taxon-name-part-type="genus" reg="Lobothallia">L.</tp:taxon-name-part><tp:taxon-name-part taxon-name-part-type="species" reg="pakistanica">pakistanica</tp:taxon-name-part></tp:taxon-name></italic> Razzaq, Fayyaz, Khalid &amp; Afshan in its placodioid thallus, white to light grey upper surface and the absence of secondary metabolites. <italic><tp:taxon-name><tp:taxon-name-part taxon-name-part-type="genus" reg="Lobothallia">Lobothallia</tp:taxon-name-part><tp:taxon-name-part taxon-name-part-type="species" reg="iqbalii">iqbalii</tp:taxon-name-part></tp:taxon-name></italic> differs in its lecanorine apothecia with plane to convex disc and an entire and thick thalline margin (<xref ref-type="bibr" rid="B41">Zulfiqar et al. 2022</xref>). <italic><tp:taxon-name><tp:taxon-name-part taxon-name-part-type="genus" reg="Lobothallia">Lobothallia</tp:taxon-name-part><tp:taxon-name-part taxon-name-part-type="species" reg="pakistanica">pakistanica</tp:taxon-name-part></tp:taxon-name></italic> differs in its rarely cracked central areoles, thinner epinecral layer (8–16 µm), slightly concave to flat, rarely pruinose disc and the absence of thalline margin (<xref ref-type="bibr" rid="B41">Zulfiqar et al. 2022</xref>). <italic><tp:taxon-name><tp:taxon-name-part taxon-name-part-type="genus" reg="Lobothallia">Lobothallia</tp:taxon-name-part><tp:taxon-name-part taxon-name-part-type="species" reg="subdiffracta">subdiffracta</tp:taxon-name-part></tp:taxon-name></italic> shares some features with <italic><tp:taxon-name><tp:taxon-name-part taxon-name-part-type="genus" reg="Lobothallia">L.</tp:taxon-name-part><tp:taxon-name-part taxon-name-part-type="species" reg="crenulata">crenulata</tp:taxon-name-part></tp:taxon-name></italic>: rimose and pruinose thallus. However, <italic><tp:taxon-name><tp:taxon-name-part taxon-name-part-type="genus" reg="Lobothallia">L.</tp:taxon-name-part><tp:taxon-name-part taxon-name-part-type="species" reg="subdiffracta">subdiffracta</tp:taxon-name-part></tp:taxon-name></italic> differs in its grey thallus with thinner and uneven pruina and its non-lobate thallus (<xref ref-type="bibr" rid="B15">Magnusson 1944</xref>; <xref ref-type="bibr" rid="B9">Kou et al. 2013</xref>; <xref ref-type="bibr" rid="B26">Paukov et al. 2019</xref>). Another taxon, <italic><tp:taxon-name><tp:taxon-name-part taxon-name-part-type="genus" reg="Lobothallia">Lobothallia</tp:taxon-name-part><tp:taxon-name-part taxon-name-part-type="species" reg="pruinosa">pruinosa</tp:taxon-name-part></tp:taxon-name></italic>, also has a placodioid and pruinose thallus and pruinose discs, but differs from <italic><tp:taxon-name><tp:taxon-name-part taxon-name-part-type="genus" reg="Lobothallia">L.</tp:taxon-name-part><tp:taxon-name-part taxon-name-part-type="species" reg="crenulata">crenulata</tp:taxon-name-part></tp:taxon-name></italic> in its entire thalline margin and the presence of norstictic and constictic acids (<xref ref-type="bibr" rid="B9">Kou et al. 2013</xref>).</p></tp:treatment-sec><tp:treatment-sec sec-type="material" id="SECID0EPDBI"><title>Additional specimens examined.</title><p>China • Xizang Autonomous Region: Shigatse Ci., Dingri Co., along road G219; <named-content xmlns:xlink="http://www.w3.org/1999/xlink" content-type="dwc:verbatimCoordinates" xlink:type="simple"><named-content content-type="geo-json" specific-use="{&#34;type&#34;:&#34;Point&#34;,&#34;coordinates&#34;:[87.061822,28.586119]}" id="NCID0EYDBI" xlink:type="simple">28°35′10.03″N, 87°3′42.56″E</named-content></named-content>; 4304 m elev.; on weathered schist rock; 16 June 2022; ZYY22-331 (KUN-L0081892, <abbrev xmlns:xlink="http://www.w3.org/1999/xlink" content-type="institution" xlink:title="Anhui Normal University" id="ABBRID0E4DBI" xlink:type="simple">AHUB</abbrev>-00187).</p></tp:treatment-sec><ref-list><ref id="B41"><mixed-citation xmlns:xlink="http://www.w3.org/1999/xlink" xlink:type="simple"><person-group><name name-style="western"><surname>Zulfiqar</surname><given-names>R</given-names></name><name name-style="western"><surname>Razzaq</surname><given-names>F</given-names></name><name name-style="western"><surname>Afshan</surname><given-names>NUS</given-names></name><name name-style="western"><surname>Fayyaz</surname><given-names>I</given-names></name><name name-style="western"><surname>Habib</surname><given-names>K</given-names></name><name name-style="western"><surname>Khalid</surname><given-names>AN</given-names></name><name name-style="western"><surname>Paukov</surname><given-names>AG</given-names></name></person-group> (<year>2022</year>) <article-title>Three new species of <italic><tp:taxon-name><tp:taxon-name-part taxon-name-part-type="genus">Lobothallia</tp:taxon-name-part></tp:taxon-name></italic> (<tp:taxon-name><tp:taxon-name-part taxon-name-part-type="family">Megasporaceae</tp:taxon-name-part></tp:taxon-name>, <tp:taxon-name><tp:taxon-name-part taxon-name-part-type="order">Pertusariales</tp:taxon-name-part></tp:taxon-name>, <tp:taxon-name><tp:taxon-name-part taxon-name-part-type="phylum">Ascomycota</tp:taxon-name-part></tp:taxon-name>) from Pakistan and a new combination in the genus.</article-title><source>Mycological Progress</source><volume>21</volume>(<issue>9</issue>): <fpage>80</fpage>. <ext-link xlink:href="10.1007/s11557-022-01830-z" ext-link-type="doi" xlink:type="simple">https://doi.org/10.1007/s11557-022-01830-z</ext-link></mixed-citation></ref><ref id="B15"><mixed-citation xmlns:xlink="http://www.w3.org/1999/xlink" xlink:type="simple"><person-group><name name-style="western"><surname>Magnusson</surname><given-names>AH</given-names></name></person-group> (<year>1944</year>) Lichens from central Asia II. In reports from the scientific expedition to the NorthWestern Provinces of China under the leadership of Dr. Sven Hedin (the Sino-Swedish expedition). Publication 22, XI. Botany: 40–41. [Stockholm: Aktiebolaget Thule.]</mixed-citation></ref><ref id="B9"><mixed-citation xmlns:xlink="http://www.w3.org/1999/xlink" xlink:type="simple"><person-group><name name-style="western"><surname>Kou</surname><given-names>XR</given-names></name><name name-style="western"><surname>Li</surname><given-names>SX</given-names></name><name name-style="western"><surname>Ren</surname><given-names>Q</given-names></name></person-group> (<year>2013</year>) <article-title>Three new species and one new record of <italic><tp:taxon-name><tp:taxon-name-part taxon-name-part-type="genus">Lobothallia</tp:taxon-name-part></tp:taxon-name></italic> from China.</article-title><source>Mycotaxon</source><volume>123</volume>(<issue>1</issue>): <fpage>241</fpage>–<lpage>249</lpage>. <ext-link xlink:href="10.5248/123.241" ext-link-type="doi" xlink:type="simple">https://doi.org/10.5248/123.241</ext-link></mixed-citation></ref><ref id="B26"><mixed-citation xmlns:xlink="http://www.w3.org/1999/xlink" xlink:type="simple"><person-group><name name-style="western"><surname>Paukov</surname><given-names>AG</given-names></name><name name-style="western"><surname>Davydov</surname><given-names>EA</given-names></name><name name-style="western"><surname>Nordin</surname><given-names>A</given-names></name><name name-style="western"><surname>Roux</surname><given-names>C</given-names></name><name name-style="western"><surname>Şenkardeşler</surname><given-names>A</given-names></name><name name-style="western"><surname>Sohrabi</surname><given-names>M</given-names></name><name name-style="western"><surname>Vondrák</surname><given-names>J</given-names></name><name name-style="western"><surname>Frolov</surname><given-names>IV</given-names></name><name name-style="western"><surname>Teptina</surname><given-names>AY</given-names></name><name name-style="western"><surname>Shiryaeva</surname><given-names>AS</given-names></name></person-group> (<year>2019</year>) <article-title>Three new species, new combinations and a key to known species of <italic><tp:taxon-name><tp:taxon-name-part taxon-name-part-type="genus">Lobothallia</tp:taxon-name-part></tp:taxon-name></italic> (<tp:taxon-name><tp:taxon-name-part taxon-name-part-type="family">Megasporaceae</tp:taxon-name-part></tp:taxon-name>).</article-title><source>Lichenologist (London, England)</source><volume>51</volume>(<issue>4</issue>): <fpage>301</fpage>–<lpage>322</lpage>. <ext-link xlink:href="10.1017/S0024282919000264" ext-link-type="doi" xlink:type="simple">https://doi.org/10.1017/S0024282919000264</ext-link></mixed-citation></ref></ref-list></tp:taxon-treatment>
