# Supplementary material for: ﻿Three new taxa of the lichen genus Lobothallia (Megasporaceae, Ascomycota) from China
Source: MycoKeys. 2024 Sep 16;108:351–69. doi: 10.3897/mycokeys.108.126994 (PMC11420544; doi:10.3897/mycokeys.108.126994)
Supplement: XML Treatment for Lobothallia lobulata [file mycokeys.108.126994-treatment2.xml]

<!DOCTYPE tp:taxon-treatment
  PUBLIC "-//TaxonX//DTD Taxonomic Treatment Publishing DTD v0 20100105//EN" "tax-treatment-NSO.dtd">
<tp:taxon-treatment xmlns:tp="http://www.plazi.org/taxpub"><tp:treatment-meta><kwd-group><label>Taxon classification</label><kwd>
                <named-content content-type="kingdom">Fungi</named-content>
              </kwd><kwd>
                <named-content content-type="order">Pertusariales</named-content>
              </kwd><kwd>
                <named-content content-type="family">Megasporaceae</named-content>
              </kwd></kwd-group><mixed-citation publication-type="journal"><person-group><name><surname>Zhang</surname><given-names>Yanyun</given-names></name><name><surname>Wang</surname><given-names>Lun</given-names></name><name><surname>Yu</surname><given-names>Xinmeng</given-names></name><name><surname>Cheng</surname><given-names>Su</given-names></name><name><surname>Liu</surname><given-names>Junlan</given-names></name><name><surname>Wang</surname><given-names>Xinyu</given-names></name></person-group><article-title>﻿Three new taxa of the lichen genus <italic><tp:taxon-name><tp:taxon-name-part taxon-name-part-type="genus" reg="Lobothallia">Lobothallia</tp:taxon-name-part></tp:taxon-name></italic> (<tp:taxon-name><tp:taxon-name-part taxon-name-part-type="family">Megasporaceae</tp:taxon-name-part></tp:taxon-name>, <tp:taxon-name><tp:taxon-name-part taxon-name-part-type="phylum">Ascomycota</tp:taxon-name-part></tp:taxon-name>) from China</article-title><source>MycoKeys</source><day>16</day><month>09</month><year>2024</year><volume>108</volume><fpage>351</fpage><lpage>369</lpage><pub-id pub-id-type="doi">10.3897/mycokeys.108.126994</pub-id></mixed-citation></tp:treatment-meta><tp:nomenclature><label>﻿</label><tp:taxon-name>
              <object-id xmlns:xlink="http://www.w3.org/1999/xlink" content-type="arpha" xlink:type="simple">8D407007-CB9E-5302-959F-83D804258847</object-id>
              <tp:taxon-name-part taxon-name-part-type="genus" reg="Lobothallia">Lobothallia</tp:taxon-name-part>
              <tp:taxon-name-part taxon-name-part-type="species" reg="lobulata">lobulata</tp:taxon-name-part>
              <object-id xmlns:xlink="http://www.w3.org/1999/xlink" xlink:type="simple">Fungal Names: FN 571928</object-id>
            </tp:taxon-name><tp:taxon-authority>Lun Wang &amp; Y. Y. Zhang</tp:taxon-authority><tp:taxon-status xmlns:xlink="http://www.w3.org/1999/xlink" xlink:type="simple">sp. nov.</tp:taxon-status><xref ref-type="fig" rid="F3">Fig. 3A–K</xref></tp:nomenclature><tp:treatment-sec sec-type="material" id="SECID0EPFBI"><title>Type.</title><p>China • Sichuan Prov.: Ganzi Tibetan Autonomous Prefecture, Xinlong County, along road G227; <named-content xmlns:xlink="http://www.w3.org/1999/xlink" content-type="dwc:verbatimCoordinates" xlink:type="simple"><named-content content-type="geo-json" specific-use="{&#34;type&#34;:&#34;Point&#34;,&#34;coordinates&#34;:[100.147789,31.431325]}" id="NCID0EYFBI" xlink:type="simple">31°25′52.77″N, 100°8′52.04″E</named-content></named-content>; 3296 m elev.; on rock; 11 July 2022; ZYY22-819 (Holotype: KUN-L0082392!; Isotype: <abbrev xmlns:xlink="http://www.w3.org/1999/xlink" content-type="institution" xlink:title="Anhui Normal University" id="ABBRID0E4FBI" xlink:type="simple">AHUB</abbrev>-00673!).</p></tp:treatment-sec><tp:treatment-sec sec-type="diagnosis" id="SECID0ECGBI"><title>Diagnosis.</title><p>The species <italic><tp:taxon-name><tp:taxon-name-part taxon-name-part-type="genus" reg="Lobothallia">Lobothallia</tp:taxon-name-part><tp:taxon-name-part taxon-name-part-type="species" reg="lobulata">lobulata</tp:taxon-name-part></tp:taxon-name></italic> is characterised by its conspicuously radiate marginal lobes, pruinose upper surface with lobules, the aspicilioid apothecia when immature, lecanorine to zeorine at maturity with epruinose, shiny discs and the absence of secondary metabolites.</p></tp:treatment-sec><tp:treatment-sec sec-type="etymology" id="SECID0ETGBI"><title>Etymology.</title><p>The epithet refers to its lobules along the upper surface.</p></tp:treatment-sec><tp:treatment-sec sec-type="description" id="SECID0EYGBI"><title>Description.</title><p>Thallus placodioid, circular in outline, up to 3 cm in diameter, tightly adnate to the substratum; central areoles contiguous, angular to irregular, plane to slightly convex, 0.3–1 mm across; marginal lobes radiate, plane, 1–5 mm long, 0.5–1 mm wide, ca. 0.3 mm thick, apex rounded, irregularly divided, usually with a black rim. Upper surface light grey to greyish-olive, lightly and discontinuously pruinose, pruina on the apex of lobes thicker than the centre. Lobules common, 0.1–0.3 mm, divided, heavily pruinose. Upper cortex paraplectenchymatous, even, ca. 30 μm thick, filled with pale brown (insoluble in K) and dark brown (partly soluble in K) granules; epinecral layer 10–20 μm thick, containing dark granules when pruina is present (<abbrev xmlns:xlink="http://www.w3.org/1999/xlink" xlink:title="polarised light" id="ABBRID0E5GBI" xlink:type="simple">POL</abbrev>+, insoluble in K); algal layer discontinuous, interrupted by fungal tissue, forming separated groups, 50–150 μm high, containing black substance (soluble in K), algae cells ca. 5–10 μm in diam.; medulla filled with black substance (<abbrev xmlns:xlink="http://www.w3.org/1999/xlink" xlink:title="polarised light" id="ABBRID0ECHBI" xlink:type="simple">POL</abbrev>+, insoluble in K). Lower cortex absent.</p><p>Apothecia aspicilioid when immature, lecanorine to zeorine at maturity, common, initially 1–2 per areole, usually one per areole, scattered to slightly grouped, adnate, rounded, 0.5–1 mm in diam.; disc brown to brownish-black, shiny, epruinose, concave at first, plane at maturity; thalline margin entire, ca. 0.1 mm wide, slightly pruinose or epruinose, cortex identical with upper cortex (<abbrev xmlns:xlink="http://www.w3.org/1999/xlink" xlink:title="polarised light" id="ABBRID0EIHBI" xlink:type="simple">POL</abbrev>–), 30–50 μm thick; proper exciple conspicuous in mature apothecia, 20–150 μm thick. Hymenium hyaline, I+ blue, 100–120 μm high; epihymenium 5–10 μm thick, with pale brown (insoluble in K) and brown (soluble in K) granules; paraphyses simple, moniliform at upper part, with 3–6 cells, apex thickened, 4–6 µm wide; hypothecium 25–50 μm thick, hyaline, I+ blue; asci 8-spored, clavate, <bold><italic><tp:taxon-name><tp:taxon-name-part taxon-name-part-type="genus" reg="Aspicilia">Aspicilia</tp:taxon-name-part></tp:taxon-name></italic></bold>-type, 70–80 × 15–20 µm; ascospores hyaline, simple, broadly ellipsoid, (9.0–)10.5–11.5–12.5(–13.0) × (7.0–)8.0–8.5–9.5(–10.0) µm (n = 64), wall ca. 1.0 µm. Pycnidia common, convex, ostioles dark brown, shiny; conidia hyaline, bacilliform, 5–6 × ca. 1 μm.</p><fig id="F3" position="float" orientation="portrait"><object-id xmlns:xlink="http://www.w3.org/1999/xlink" content-type="doi" xlink:type="simple">10.3897/mycokeys.108.126994.figure3</object-id><object-id xmlns:xlink="http://www.w3.org/1999/xlink" content-type="arpha" xlink:type="simple">15D40AED-7C1A-5BEC-837B-75CE373DFE8D</object-id><label>Figure 3.</label><caption><p><italic><tp:taxon-name><tp:taxon-name-part taxon-name-part-type="genus" reg="Lobothallia">Lobothallia</tp:taxon-name-part><tp:taxon-name-part taxon-name-part-type="species" reg="lobulata">lobulata</tp:taxon-name-part></tp:taxon-name></italic><bold>A</bold> thallus and apothecia <bold>B</bold> apothecia <bold>C</bold> lobules <bold>D</bold> cross-section of thallus <bold>E</bold> cross-section of thallus under polarised light <bold>F</bold> vertical section of apothecia <bold>G</bold> vertical section of apothecia under polarised light <bold>H, I</bold> ascus <bold>J</bold> ascospores <bold>K</bold> conidia. All sections were mounted in water, except where otherwise stated. Scale bars: 2 mm (<bold>A</bold>); 0.4 mm (<bold>B</bold>); 1 mm (<bold>C</bold>); 20 µm (<bold>D, E</bold>); 50 µm (<bold>F, G</bold>); 5 µm (<bold>H, I, J, K</bold>).</p></caption><graphic xmlns:xlink="http://www.w3.org/1999/xlink" xlink:href="mycokeys-108-351-g003.jpg" position="float" orientation="portrait" xlink:type="simple" id="oo_1134732.jpg"><uri content-type="original_file" xlink:type="simple">https://binary.pensoft.net/fig/1134732</uri></graphic></fig></tp:treatment-sec><tp:treatment-sec sec-type="chemistry" id="SECID0EMJBI"><title>Chemistry.</title><p>K–, C–, KC–. No substances were detected by <abbrev xmlns:xlink="http://www.w3.org/1999/xlink" xlink:title="thin layer chromatography" id="ABBRID0ESJBI" xlink:type="simple">TLC</abbrev>.</p></tp:treatment-sec><tp:treatment-sec sec-type="distribution" id="SECID0EWJBI"><title>Distribution and ecology.</title><p>This new species grows on exposed calcareous rocks at elevations of 3262–3296 m elev. in Sichuan Province, China.</p></tp:treatment-sec><tp:treatment-sec sec-type="notes" id="SECID0E2JBI"><title>Notes.</title><p>This species shares morphological features with the closely-related <italic><tp:taxon-name><tp:taxon-name-part taxon-name-part-type="genus" reg="Lobothallia">Lobothallia</tp:taxon-name-part><tp:taxon-name-part taxon-name-part-type="species" reg="radiosa">radiosa</tp:taxon-name-part></tp:taxon-name></italic>: both have placodioid thallus, areolate in central parts and conspicuously radiate marginal lobes. <italic><tp:taxon-name><tp:taxon-name-part taxon-name-part-type="genus" reg="Lobothallia">Lobothallia</tp:taxon-name-part><tp:taxon-name-part taxon-name-part-type="species" reg="radiosa">radiosa</tp:taxon-name-part></tp:taxon-name></italic> has three chemotypes: <italic>parasitica</italic> with stictic acid, <italic>subcircinata</italic> with norstictic acid and <italic><tp:taxon-name><tp:taxon-name-part taxon-name-part-type="genus" reg="Lobothallia"/><tp:taxon-name-part taxon-name-part-type="species" reg="radiosa">radiosa</tp:taxon-name-part></tp:taxon-name></italic> with or without a trace amount of norstictic acid (<xref ref-type="bibr" rid="B33">Ryan 2004</xref>; <xref ref-type="bibr" rid="B28">Reyim et al. 2012</xref>; <xref ref-type="bibr" rid="B26">Paukov et al. 2019</xref>). The new species shares the chemotype of some specimens of <italic><tp:taxon-name><tp:taxon-name-part taxon-name-part-type="genus" reg="Lobothallia"/><tp:taxon-name-part taxon-name-part-type="species" reg="radiosa">radiosa</tp:taxon-name-part></tp:taxon-name></italic>, but differs in the presence of lobules, the aspicilioid apothecia when immature, lecanorine to zeorine at maturity and in its phylogenetic position. <italic><tp:taxon-name><tp:taxon-name-part taxon-name-part-type="genus" reg="Lobothallia">Lobothallia</tp:taxon-name-part><tp:taxon-name-part taxon-name-part-type="species" reg="hydrocharis">hydrocharis</tp:taxon-name-part></tp:taxon-name></italic> also has a placodioid thallus with secondary metabolites absent, but differs by its aspicilioid apothecia with black and matt discs and its distribution, which is restricted to Sardinia, Italy (<xref ref-type="bibr" rid="B21">Nimis and Poelt 1987</xref>; <xref ref-type="bibr" rid="B20">Nimis 2016</xref>; <xref ref-type="bibr" rid="B19">Nascimbene et al. 2023</xref>).</p></tp:treatment-sec><tp:treatment-sec sec-type="material" id="SECID0ESMBI"><title>Additional specimens examined.</title><p>China • Sichuan Prov.: Xinlong Co., along road G227; <named-content xmlns:xlink="http://www.w3.org/1999/xlink" content-type="dwc:verbatimCoordinates" xlink:type="simple"><named-content content-type="geo-json" specific-use="{&#34;type&#34;:&#34;Point&#34;,&#34;coordinates&#34;:[100.148056,31.431389]}" id="NCID0E2MBI" xlink:type="simple">31°25′53″N, 100°8′53″E</named-content></named-content>; 3282–3296 m elev.; on rock; 11 July 2022; ZYY22-822 (KUN-L0082395, <abbrev xmlns:xlink="http://www.w3.org/1999/xlink" content-type="institution" xlink:title="Anhui Normal University" id="ABBRID0EANBI" xlink:type="simple">AHUB</abbrev>-00676), ZYY22-824 (KUN-L0082397, <abbrev xmlns:xlink="http://www.w3.org/1999/xlink" content-type="institution" xlink:title="Anhui Normal University" id="ABBRID0EFNBI" xlink:type="simple">AHUB</abbrev>-00678), ZYY22-829 (KUN-L0082402, <abbrev xmlns:xlink="http://www.w3.org/1999/xlink" content-type="institution" xlink:title="Anhui Normal University" id="ABBRID0EKNBI" xlink:type="simple">AHUB</abbrev>-00683) • Shadui Vi.; <named-content xmlns:xlink="http://www.w3.org/1999/xlink" content-type="dwc:verbatimCoordinates" xlink:type="simple"><named-content content-type="geo-json" specific-use="{&#34;type&#34;:&#34;Point&#34;,&#34;coordinates&#34;:[100.148333,31.431111]}" id="NCID0ESNBI" xlink:type="simple">31°25′52″N, 100°8′54″E</named-content></named-content>; 3262–3263 m elev.; on limestone rock; 11 July 2022; Li S. Wang et al.; 22-73395 (KUN-L0087873), 22-73396 (KUN-L0087874).</p></tp:treatment-sec><ref-list><ref id="B33"><mixed-citation xmlns:xlink="http://www.w3.org/1999/xlink" xlink:type="simple"><person-group><name name-style="western"><surname>Ryan</surname><given-names>BD</given-names></name></person-group> (<year>2004</year>) <article-title><italic><tp:taxon-name><tp:taxon-name-part taxon-name-part-type="genus">Lobothallia</tp:taxon-name-part></tp:taxon-name></italic>.</article-title> In: <person-group><name name-style="western"><surname>Nash</surname><given-names>III TH</given-names></name><name name-style="western"><surname>Ryan</surname><given-names>BD</given-names></name><name name-style="western"><surname>Diederich</surname><given-names>P</given-names></name><name name-style="western"><surname>Gries</surname><given-names>C</given-names></name><name name-style="western"><surname>Bungartz</surname><given-names>F</given-names></name></person-group> (<role>Eds</role>) <issue-title>Lichen Flora of the Greater Sonoran Desert Region, Vol.</issue-title><source>II. Lichens Unlimited, Arizona State University, Tempe, Arizona</source>, <fpage>352</fpage>–<lpage>357</lpage>.</mixed-citation></ref><ref id="B28"><mixed-citation xmlns:xlink="http://www.w3.org/1999/xlink" xlink:type="simple"><person-group><name name-style="western"><surname>Reyim</surname><given-names>M</given-names></name><name name-style="western"><surname>Suo</surname><given-names>FY</given-names></name><name name-style="western"><surname>Abbas</surname><given-names>A</given-names></name></person-group> (<year>2012</year>) <article-title><italic><tp:taxon-name><tp:taxon-name-part taxon-name-part-type="genus">Lobothallia</tp:taxon-name-part><tp:taxon-name-part taxon-name-part-type="species">radiosa</tp:taxon-name-part></tp:taxon-name></italic>: A new record of lichen genus <italic><tp:taxon-name><tp:taxon-name-part taxon-name-part-type="genus">Lobothallia</tp:taxon-name-part></tp:taxon-name></italic> from China.</article-title><source>Zhiwu Kexue Xuebao</source><volume>30</volume>(<issue>3</issue>): <fpage>305</fpage>–<lpage>308</lpage>. <ext-link xlink:href="10.3724/SP.J.1142.2012.30305" ext-link-type="doi" xlink:type="simple">https://doi.org/10.3724/SP.J.1142.2012.30305</ext-link></mixed-citation></ref><ref id="B26"><mixed-citation xmlns:xlink="http://www.w3.org/1999/xlink" xlink:type="simple"><person-group><name name-style="western"><surname>Paukov</surname><given-names>AG</given-names></name><name name-style="western"><surname>Davydov</surname><given-names>EA</given-names></name><name name-style="western"><surname>Nordin</surname><given-names>A</given-names></name><name name-style="western"><surname>Roux</surname><given-names>C</given-names></name><name name-style="western"><surname>Şenkardeşler</surname><given-names>A</given-names></name><name name-style="western"><surname>Sohrabi</surname><given-names>M</given-names></name><name name-style="western"><surname>Vondrák</surname><given-names>J</given-names></name><name name-style="western"><surname>Frolov</surname><given-names>IV</given-names></name><name name-style="western"><surname>Teptina</surname><given-names>AY</given-names></name><name name-style="western"><surname>Shiryaeva</surname><given-names>AS</given-names></name></person-group> (<year>2019</year>) <article-title>Three new species, new combinations and a key to known species of <italic><tp:taxon-name><tp:taxon-name-part taxon-name-part-type="genus">Lobothallia</tp:taxon-name-part></tp:taxon-name></italic> (<tp:taxon-name><tp:taxon-name-part taxon-name-part-type="family">Megasporaceae</tp:taxon-name-part></tp:taxon-name>).</article-title><source>Lichenologist (London, England)</source><volume>51</volume>(<issue>4</issue>): <fpage>301</fpage>–<lpage>322</lpage>. <ext-link xlink:href="10.1017/S0024282919000264" ext-link-type="doi" xlink:type="simple">https://doi.org/10.1017/S0024282919000264</ext-link></mixed-citation></ref><ref id="B21"><mixed-citation xmlns:xlink="http://www.w3.org/1999/xlink" xlink:type="simple"><person-group><name name-style="western"><surname>Nimis</surname><given-names>PL</given-names></name><name name-style="western"><surname>Poelt</surname><given-names>J</given-names></name></person-group> (<year>1987</year>) <article-title>The lichens and lichenicolous fungi of Sardinia (Italy).</article-title><source>Studia Geobotanica</source><volume>7</volume>: <fpage>44</fpage>–<lpage>45</lpage>.</mixed-citation></ref><ref id="B20"><mixed-citation xmlns:xlink="http://www.w3.org/1999/xlink" xlink:type="simple"><person-group><name name-style="western"><surname>Nimis</surname><given-names>PL</given-names></name></person-group> (<year>2016</year>) The lichens of Italy, A second annotated catalogue. EUT-Edizioni Università di Trieste, Trieste, 288–290.</mixed-citation></ref><ref id="B19"><mixed-citation xmlns:xlink="http://www.w3.org/1999/xlink" xlink:type="simple"><person-group><name name-style="western"><surname>Nascimbene</surname><given-names>J</given-names></name><name name-style="western"><surname>Nimis</surname><given-names>PL</given-names></name><name name-style="western"><surname>Klüßendorf</surname><given-names>J</given-names></name><name name-style="western"><surname>Thüs</surname><given-names>H</given-names></name></person-group> (<year>2023</year>) <article-title>Freshwater lichens, including new species in the genera <italic><tp:taxon-name><tp:taxon-name-part taxon-name-part-type="genus">Verrucaria</tp:taxon-name-part></tp:taxon-name></italic>, <italic><tp:taxon-name><tp:taxon-name-part taxon-name-part-type="genus">Placopyrenium</tp:taxon-name-part></tp:taxon-name></italic> and <italic><tp:taxon-name><tp:taxon-name-part taxon-name-part-type="genus">Circinaria</tp:taxon-name-part></tp:taxon-name></italic>, associated with <italic><tp:taxon-name><tp:taxon-name-part taxon-name-part-type="genus">Lobothallia</tp:taxon-name-part><tp:taxon-name-part taxon-name-part-type="species">hydrocharis</tp:taxon-name-part></tp:taxon-name></italic> (Poelt &amp; Nimis) Sohrabi &amp; Nimis from Watercourses of Sardinia.</article-title><source>Journal of <tp:taxon-name><tp:taxon-name-part taxon-name-part-type="kingdom">Fungi</tp:taxon-name-part></tp:taxon-name> (Basel, Switzerland)</source><volume>9</volume>(<issue>3</issue>): <fpage>380</fpage>. <ext-link xlink:href="10.3390/jof9030380" ext-link-type="doi" xlink:type="simple">https://doi.org/10.3390/jof9030380</ext-link></mixed-citation></ref></ref-list></tp:taxon-treatment>
