# Supplementary material for: ﻿Three new taxa of the lichen genus Lobothallia (Megasporaceae, Ascomycota) from China
Source: MycoKeys. 2024 Sep 16;108:351–69. doi: 10.3897/mycokeys.108.126994 (PMC11420544; doi:10.3897/mycokeys.108.126994)
Supplement: XML Treatment for Lobothallia subdiffracta var. rimosa [file mycokeys.108.126994-treatment3.xml]

<!DOCTYPE tp:taxon-treatment
  PUBLIC "-//TaxonX//DTD Taxonomic Treatment Publishing DTD v0 20100105//EN" "tax-treatment-NSO.dtd">
<tp:taxon-treatment xmlns:tp="http://www.plazi.org/taxpub"><tp:treatment-meta><kwd-group><label>Taxon classification</label><kwd>
                <named-content content-type="kingdom">Fungi</named-content>
              </kwd><kwd>
                <named-content content-type="order">Pertusariales</named-content>
              </kwd><kwd>
                <named-content content-type="family">Megasporaceae</named-content>
              </kwd></kwd-group><mixed-citation publication-type="journal"><person-group><name><surname>Zhang</surname><given-names>Yanyun</given-names></name><name><surname>Wang</surname><given-names>Lun</given-names></name><name><surname>Yu</surname><given-names>Xinmeng</given-names></name><name><surname>Cheng</surname><given-names>Su</given-names></name><name><surname>Liu</surname><given-names>Junlan</given-names></name><name><surname>Wang</surname><given-names>Xinyu</given-names></name></person-group><article-title>﻿Three new taxa of the lichen genus <italic><tp:taxon-name><tp:taxon-name-part taxon-name-part-type="genus" reg="Lobothallia">Lobothallia</tp:taxon-name-part></tp:taxon-name></italic> (<tp:taxon-name><tp:taxon-name-part taxon-name-part-type="family">Megasporaceae</tp:taxon-name-part></tp:taxon-name>, <tp:taxon-name><tp:taxon-name-part taxon-name-part-type="phylum">Ascomycota</tp:taxon-name-part></tp:taxon-name>) from China</article-title><source>MycoKeys</source><day>16</day><month>09</month><year>2024</year><volume>108</volume><fpage>351</fpage><lpage>369</lpage><pub-id pub-id-type="doi">10.3897/mycokeys.108.126994</pub-id></mixed-citation></tp:treatment-meta><tp:nomenclature><label>﻿</label><tp:taxon-name>
              <object-id xmlns:xlink="http://www.w3.org/1999/xlink" content-type="arpha" xlink:type="simple">17100411-9150-5AB3-9DB8-994660D3F1F2</object-id>
              <tp:taxon-name-part taxon-name-part-type="genus" reg="Lobothallia">Lobothallia</tp:taxon-name-part>
              <tp:taxon-name-part taxon-name-part-type="species" reg="subdiffracta">subdiffracta</tp:taxon-name-part>
              <tp:taxon-name-part taxon-name-part-type="infraspecific-rank">var.</tp:taxon-name-part>
              <tp:taxon-name-part taxon-name-part-type="variety" reg="rimosa">rimosa</tp:taxon-name-part>
              <object-id xmlns:xlink="http://www.w3.org/1999/xlink" xlink:type="simple">Fungal Names: FN 571929</object-id>
            </tp:taxon-name><tp:taxon-authority>Lun Wang &amp; Y. Y. Zhang</tp:taxon-authority><tp:taxon-status xmlns:xlink="http://www.w3.org/1999/xlink" xlink:type="simple">var. nov.</tp:taxon-status><xref ref-type="fig" rid="F4">Fig. 4 A–J</xref></tp:nomenclature><tp:treatment-sec sec-type="material" id="SECID0ELPBI"><title>Type.</title><p>China • Xinjiang Uygur Autonomous Region: Hami Ci., Balikun Co.; <named-content xmlns:xlink="http://www.w3.org/1999/xlink" content-type="dwc:verbatimCoordinates" xlink:type="simple"><named-content content-type="geo-json" specific-use="{&#34;type&#34;:&#34;Point&#34;,&#34;coordinates&#34;:[92.296667,43.694167]}" id="NCID0EUPBI" xlink:type="simple">43°41′39″N, 92°17′48″E</named-content></named-content>; 2031 m elev.; on rock; 04 July 2022; ZYY22-647 (Holotype: KUN-L0082221!, isotype: AHUB00501!).</p></tp:treatment-sec><tp:treatment-sec sec-type="diagnosis" id="SECID0EZPBI"><title>Diagnosis.</title><p><tp:taxon-name><tp:taxon-name-part taxon-name-part-type="genus" reg="Lobothallia">Lobothallia</tp:taxon-name-part><tp:taxon-name-part taxon-name-part-type="species" reg="subdiffracta">subdiffracta</tp:taxon-name-part><tp:taxon-name-part taxon-name-part-type="infraspecific-rank">var.</tp:taxon-name-part><tp:taxon-name-part taxon-name-part-type="variety" reg="rimosa">rimosa</tp:taxon-name-part></tp:taxon-name> is characterised by its areolate thallus with slightly radiated marginal areoles, rimose and white pruinose upper surface, lecanorine apothecia with black and pruinose discs, its crenate thalline margin when immature and entire at maturity and the absence of secondary metabolites.</p></tp:treatment-sec><tp:treatment-sec sec-type="etymology" id="SECID0EQQBI"><title>Etymology.</title><p>The epithet refers to the rimose upper surface.</p></tp:treatment-sec><tp:treatment-sec sec-type="description" id="SECID0EVQBI"><title>Description.</title><p>Thallus areolate, usually circular in outline, up to 4 cm in diam., 2–5 mm thick, central areoles continuous, angular and slightly convex, 0.5–2.5 mm across, marginal areoles slightly radiate with a rounded apex. Upper surface greyish to clay coloured, rimose and pruinose. Upper cortex paraplectenchymatous, uneven, (25.0–)36.5–53.5–70.5(–85.0) μm (n = 20) thick, upper part brownish, insoluble in K; epinecral layer uneven, (10.0–)21.5–45.5–69.0(–95.0) μm (n = 30) thick, containing dark brown granules (<abbrev xmlns:xlink="http://www.w3.org/1999/xlink" xlink:title="polarised light" id="ABBRID0E2QBI" xlink:type="simple">POL</abbrev>+, insoluble in K); algal layer discontinuous, interrupted by fungal tissue, forming algal stacks, 100–200 μm high, with dark granules (partly soluble in K), algae 8–15 μm in diam.; medulla containing black substance (<abbrev xmlns:xlink="http://www.w3.org/1999/xlink" xlink:title="polarised light" id="ABBRID0E6QBI" xlink:type="simple">POL</abbrev>+, insoluble in K). Lower cortex absent.</p><fig id="F4" position="float" orientation="portrait"><object-id xmlns:xlink="http://www.w3.org/1999/xlink" content-type="doi" xlink:type="simple">10.3897/mycokeys.108.126994.figure4</object-id><object-id xmlns:xlink="http://www.w3.org/1999/xlink" content-type="arpha" xlink:type="simple">F85E6C42-2829-5E7B-B4F4-3A97FB4D50E2</object-id><label>Figure 4.</label><caption><p><tp:taxon-name><tp:taxon-name-part taxon-name-part-type="genus" reg="Lobothallia">Lobothallia</tp:taxon-name-part><tp:taxon-name-part taxon-name-part-type="species" reg="subdiffracta">subdiffracta</tp:taxon-name-part><tp:taxon-name-part taxon-name-part-type="infraspecific-rank">var.</tp:taxon-name-part><tp:taxon-name-part taxon-name-part-type="variety" reg="rimosa">rimosa</tp:taxon-name-part></tp:taxon-name><bold>A</bold> thallus and apothecia <bold>B</bold> thalline margin crenate when immature and entire at maturity <bold>C</bold> slightly radiate arrangement of marginal areoles <bold>D</bold> cross-section of thallus <bold>E</bold> cross-section of thallus under polarised light <bold>F</bold> vertical section of apothecia <bold>G</bold> ascus <bold>H</bold> ascus (Lugol’s solution) <bold>I</bold> ascospores <bold>J</bold> conidia. All sections were mounted in water except where otherwise stated. Scale bars: 2 mm (<bold>A</bold>); 1 mm (<bold>B, C</bold>); 100 µm (<bold>D, E</bold>); 20 µm (<bold>F</bold>); 5 µm (<bold>G, H, I, J</bold>).</p></caption><graphic xmlns:xlink="http://www.w3.org/1999/xlink" xlink:href="mycokeys-108-351-g004.jpg" position="float" orientation="portrait" xlink:type="simple" id="oo_1134733.jpg"><uri content-type="original_file" xlink:type="simple">https://binary.pensoft.net/fig/1134733</uri></graphic></fig><p>Apothecia lecanorine, numerous, initially 1–2 per areole, then one per areole, dispersed to grouped, rounded, (0.2–)0.7–1.5(–2) mm in diam.; disc slightly concave to plane, matt, black, pruinose; thalline margin 0.1–0.15 mm wide, crenate when young, entire with age, pruinose, concolorous with upper surface, cortex identical with upper cortex (<abbrev xmlns:xlink="http://www.w3.org/1999/xlink" xlink:title="polarised light" id="ABBRID0EBTBI" xlink:type="simple">POL</abbrev>+), 40–75 μm thick; proper exciple inconspicuous. Hymenium hyaline, I+ blue, 100–125 μm high; epihymenium 5–15 μm thick, with pale brown (insoluble in K), brown (soluble in K) granules and hyaline plate-like crystals (insoluble in K); paraphyses simple to rarely anastomosed, submoniliform to moniliform at the upper part, with 3–5 cells, apex thickened, 4–6 µm wide; hypothecium 50–60 μm thick, hyaline, I+ blue; asci 8-spored, clavate, <bold><italic><tp:taxon-name><tp:taxon-name-part taxon-name-part-type="genus" reg="Aspicilia">Aspicilia</tp:taxon-name-part></tp:taxon-name></italic></bold>-type, 60–80 × 20–30 µm; ascospores hyaline, simple, broadly ellipsoid, (8.0–)10.0–11.0–12.5(–13.0) × (7.0–)7.0–8.0–9.0(–10.0) µm (n = 50), wall ca. 1.0 µm. Pycnidia common, with punctiform ostiole, dark brown; conidia hyaline, bacilliform, 5–7(–8) × ca. 1 μm.</p></tp:treatment-sec><tp:treatment-sec sec-type="chemistry" id="SECID0ENTBI"><title>Chemistry.</title><p>K–, C–, KC–. No substances were detected by <abbrev xmlns:xlink="http://www.w3.org/1999/xlink" xlink:title="thin layer chromatography" id="ABBRID0ETTBI" xlink:type="simple">TLC</abbrev>.</p></tp:treatment-sec><tp:treatment-sec sec-type="distribution" id="SECID0EXTBI"><title>Distribution and ecology.</title><p>This species grows on exposed calcareous rocks at elevations of approximately 2000 m in Xinjiang Uygur Autonomous Region, China.</p></tp:treatment-sec><tp:treatment-sec sec-type="notes" id="SECID0E3TBI"><title>Notes.</title><p><tp:taxon-name><tp:taxon-name-part taxon-name-part-type="genus" reg="Lobothallia">Lobothallia</tp:taxon-name-part><tp:taxon-name-part taxon-name-part-type="species" reg="subdiffracta">subdiffracta</tp:taxon-name-part><tp:taxon-name-part taxon-name-part-type="infraspecific-rank">var.</tp:taxon-name-part><tp:taxon-name-part taxon-name-part-type="variety" reg="rimosa">rimosa</tp:taxon-name-part></tp:taxon-name>, <tp:taxon-name><tp:taxon-name-part taxon-name-part-type="genus" reg="Lobothallia">L.</tp:taxon-name-part><tp:taxon-name-part taxon-name-part-type="species" reg="subdiffracta">subdiffracta</tp:taxon-name-part><tp:taxon-name-part taxon-name-part-type="infraspecific-rank">var.</tp:taxon-name-part><tp:taxon-name-part taxon-name-part-type="variety" reg="subdiffracta">subdiffracta</tp:taxon-name-part></tp:taxon-name> and “<italic><tp:taxon-name><tp:taxon-name-part taxon-name-part-type="genus" reg="Lobothallia">L.</tp:taxon-name-part><tp:taxon-name-part taxon-name-part-type="species" reg="helanensis">helanensis</tp:taxon-name-part></tp:taxon-name></italic>” were sympatric in north-western China and neighbouring regions and also phylogenetically closely interrelated (<xref ref-type="bibr" rid="B9">Kou et al. 2013</xref>; <xref ref-type="bibr" rid="B26">Paukov et al. 2019</xref>). “<italic><tp:taxon-name><tp:taxon-name-part taxon-name-part-type="genus" reg="Lobothallia">Lobothallia</tp:taxon-name-part><tp:taxon-name-part taxon-name-part-type="species" reg="helanensis">helanensis</tp:taxon-name-part></tp:taxon-name></italic>” was previously synonymised with <italic><tp:taxon-name><tp:taxon-name-part taxon-name-part-type="genus" reg="Lobothallia">L.</tp:taxon-name-part><tp:taxon-name-part taxon-name-part-type="species" reg="subdiffracta">subdiffracta</tp:taxon-name-part></tp:taxon-name></italic>, because both shared the morphological characters of non-lobate thallus and apothecia with incised margins, with similar sequences in the <abbrev xmlns:xlink="http://www.w3.org/1999/xlink" xlink:title="internal transcribed spacer" id="ABBRID0ENWBI" xlink:type="simple">ITS</abbrev> and <abbrev xmlns:xlink="http://www.w3.org/1999/xlink" xlink:title="mitochondrial small subunit" id="ABBRID0ERWBI" xlink:type="simple">mtSSU</abbrev> regions (<xref ref-type="bibr" rid="B26">Paukov et al. 2019</xref>). Our materials differ from both var. <tp:taxon-name><tp:taxon-name-part taxon-name-part-type="genus" reg="Lobothallia"/><tp:taxon-name-part taxon-name-part-type="variety" reg="subdiffracta">subdiffracta</tp:taxon-name-part></tp:taxon-name> and “<italic><tp:taxon-name><tp:taxon-name-part taxon-name-part-type="genus" reg="Lobothallia">L.</tp:taxon-name-part><tp:taxon-name-part taxon-name-part-type="species" reg="helanensis">helanensis</tp:taxon-name-part></tp:taxon-name></italic>” by their characters of lecanorine apothecia, permanent thalline margin, pruinose discs and the slightly radiate marginal areoles. Therefore, we treat these specimens as a new variety within <italic><tp:taxon-name><tp:taxon-name-part taxon-name-part-type="genus" reg="Lobothallia">Lobothallia</tp:taxon-name-part><tp:taxon-name-part taxon-name-part-type="species" reg="subdiffracta">subdiffracta</tp:taxon-name-part></tp:taxon-name></italic>. Table <xref ref-type="table" rid="T2">2</xref> presents a brief comparison of these taxa. Another taxon <italic><tp:taxon-name><tp:taxon-name-part taxon-name-part-type="genus" reg="Lobothallia">Lobothallia</tp:taxon-name-part><tp:taxon-name-part taxon-name-part-type="species" reg="recedens">recedens</tp:taxon-name-part></tp:taxon-name></italic> may be confused with <tp:taxon-name><tp:taxon-name-part taxon-name-part-type="genus" reg="Lobothallia">L.</tp:taxon-name-part><tp:taxon-name-part taxon-name-part-type="species" reg="subdiffracta">subdiffracta</tp:taxon-name-part><tp:taxon-name-part taxon-name-part-type="infraspecific-rank">var.</tp:taxon-name-part><tp:taxon-name-part taxon-name-part-type="variety" reg="rimosa">rimosa</tp:taxon-name-part></tp:taxon-name> due to its thick, areolate, non-lobate thallus and the absence of secondary metabolites. However, the former differs in its densely clustered apothecia (3–6 per areole) and its shorter conidia 3–5 × ca. 1 μm (<xref ref-type="bibr" rid="B26">Paukov et al. 2019</xref>; <xref ref-type="bibr" rid="B2">Cannon et al. 2023</xref>; <xref ref-type="bibr" rid="B16">Martellos et al. 2023</xref>).</p><table-wrap id="T2" position="float" orientation="portrait"><label>Table 2.</label><caption><p>Comparison between <tp:taxon-name><tp:taxon-name-part taxon-name-part-type="genus" reg="Lobothallia">Lobothallia</tp:taxon-name-part><tp:taxon-name-part taxon-name-part-type="infraspecific-rank">var.</tp:taxon-name-part><tp:taxon-name-part taxon-name-part-type="variety" reg="subdiffracta">subdiffracta</tp:taxon-name-part></tp:taxon-name>, “<italic><tp:taxon-name><tp:taxon-name-part taxon-name-part-type="genus" reg="Lobothallia">L.</tp:taxon-name-part><tp:taxon-name-part taxon-name-part-type="species" reg="helanensis">helanensis</tp:taxon-name-part></tp:taxon-name></italic>” and <tp:taxon-name><tp:taxon-name-part taxon-name-part-type="genus" reg="Lobothallia">L.</tp:taxon-name-part><tp:taxon-name-part taxon-name-part-type="infraspecific-rank">var.</tp:taxon-name-part><tp:taxon-name-part taxon-name-part-type="variety" reg="rimosa">rimosa</tp:taxon-name-part></tp:taxon-name>.</p></caption><table id="TID0ECHCI" rules="all"><tbody><tr><th rowspan="1" colspan="1">Character</th><th rowspan="1" colspan="1">
                      <tp:taxon-name><tp:taxon-name-part taxon-name-part-type="genus" reg="Lobothallia">L.</tp:taxon-name-part><tp:taxon-name-part taxon-name-part-type="infraspecific-rank">var.</tp:taxon-name-part><tp:taxon-name-part taxon-name-part-type="variety" reg="subdiffracta">subdiffracta</tp:taxon-name-part></tp:taxon-name>
                    </th><th rowspan="1" colspan="1">“<italic><tp:taxon-name><tp:taxon-name-part taxon-name-part-type="genus" reg="Lobothallia">L.</tp:taxon-name-part><tp:taxon-name-part taxon-name-part-type="species" reg="helanensis">helanensis</tp:taxon-name-part></tp:taxon-name></italic>”</th><th rowspan="1" colspan="1">
                      <tp:taxon-name><tp:taxon-name-part taxon-name-part-type="genus" reg="Lobothallia">L.</tp:taxon-name-part><tp:taxon-name-part taxon-name-part-type="infraspecific-rank">var.</tp:taxon-name-part><tp:taxon-name-part taxon-name-part-type="variety" reg="rimosa">rimosa</tp:taxon-name-part></tp:taxon-name>
                    </th></tr><tr><td rowspan="1" colspan="1">Thallus form</td><td rowspan="1" colspan="1">areolate</td><td rowspan="1" colspan="1">areolate</td><td rowspan="1" colspan="1">areolate, marginal areoles slightly elongate</td></tr><tr><td rowspan="1" colspan="1">Apothecia form and size (mm)</td><td rowspan="1" colspan="1">aspicilioid, disc 0.2–0.4(–1.5 in our newly collected materials) in diam.</td><td rowspan="1" colspan="1">aspicilioid, 0.5–1.3(–2) in diam.</td><td rowspan="1" colspan="1">lecanorine, (0.2–)0.7–1.5(–2) in diam.</td></tr><tr><td rowspan="1" colspan="1">Disc</td><td rowspan="1" colspan="1">epruinose</td><td rowspan="1" colspan="1">epruinose</td><td rowspan="1" colspan="1">pruinose</td></tr><tr><td rowspan="1" colspan="1">Habit (substratum)</td><td rowspan="1" colspan="1">siliceous rock</td><td rowspan="1" colspan="1">calcareous rock</td><td rowspan="1" colspan="1">calcareous rock</td></tr><tr><td rowspan="1" colspan="1">References</td><td rowspan="1" colspan="1"><xref ref-type="bibr" rid="B15">Magnusson (1944)</xref>; <xref ref-type="bibr" rid="B26">Paukov et al. (2019)</xref></td><td rowspan="1" colspan="1">
                      <xref ref-type="bibr" rid="B9">Kou et al. (2013)</xref>
                    </td><td rowspan="1" colspan="1">This paper</td></tr></tbody></table></table-wrap></tp:treatment-sec><tp:treatment-sec sec-type="material" id="SECID0EX5BI"><title>Additional specimens examined.</title><p><tp:taxon-name><tp:taxon-name-part taxon-name-part-type="genus" reg="Lobothallia">Lobothallia</tp:taxon-name-part><tp:taxon-name-part taxon-name-part-type="species" reg="subdiffracta">subdiffracta</tp:taxon-name-part><tp:taxon-name-part taxon-name-part-type="infraspecific-rank">var.</tp:taxon-name-part><tp:taxon-name-part taxon-name-part-type="variety" reg="rimosa">rimosa</tp:taxon-name-part></tp:taxon-name>. China • Xinjiang Uygur Autonomous Region: Hami Ci., Balikun Co., along road G335, <named-content xmlns:xlink="http://www.w3.org/1999/xlink" content-type="dwc:verbatimCoordinates" xlink:type="simple"><named-content content-type="geo-json" specific-use="{&#34;type&#34;:&#34;Point&#34;,&#34;coordinates&#34;:[92.296336,43.693208]}" id="NCID0ER6BI" xlink:type="simple">43°41′35.55″N, 92°17′46.81″E</named-content></named-content>, 2036 m elev., on limestone rock, 04 July 2022, Li S. Wang et al. 22-72975 (KUN-L0087453).</p><p><tp:taxon-name><tp:taxon-name-part taxon-name-part-type="genus" reg="Lobothallia">Lobothallia</tp:taxon-name-part><tp:taxon-name-part taxon-name-part-type="species" reg="subdiffracta">subdiffracta</tp:taxon-name-part><tp:taxon-name-part taxon-name-part-type="infraspecific-rank">var.</tp:taxon-name-part><tp:taxon-name-part taxon-name-part-type="variety" reg="subdiffracta">subdiffracta</tp:taxon-name-part></tp:taxon-name>. China • Xinjiang Uygur Autonomous Region: Fukang Ci., Chengguan Vi.; <named-content xmlns:xlink="http://www.w3.org/1999/xlink" content-type="dwc:verbatimCoordinates" xlink:type="simple"><named-content content-type="geo-json" specific-use="{&#34;type&#34;:&#34;Point&#34;,&#34;coordinates&#34;:[87.978333,44.160144]}" id="NCID0EMACI" xlink:type="simple">44°09′36.52″N, 87°58′42.00″E</named-content></named-content>; 500–600 m elev.; on sandstone; 04 July 2022; Yin A. C. &amp; Chen H. X.; 22-72347 (KUN-L0086973) • Turpan Ci., Tuokexun Co.; <named-content xmlns:xlink="http://www.w3.org/1999/xlink" content-type="dwc:verbatimCoordinates" xlink:type="simple"><named-content content-type="geo-json" specific-use="{&#34;type&#34;:&#34;Point&#34;,&#34;coordinates&#34;:[87.581253,43.104403]}" id="NCID0EUACI" xlink:type="simple">43°06′15.85″N, 87°34′52.51″E</named-content></named-content>; 2473 m elev.; on rock; 02 July 2022; ZYY22-628 (KUN-L0082202, <abbrev xmlns:xlink="http://www.w3.org/1999/xlink" content-type="institution" xlink:title="Anhui Normal University" id="ABBRID0EZACI" xlink:type="simple">AHUB</abbrev>-00482).</p><p>“<italic><tp:taxon-name><tp:taxon-name-part taxon-name-part-type="genus" reg="Lobothallia">Lobothallia</tp:taxon-name-part><tp:taxon-name-part taxon-name-part-type="species" reg="helanensis">helanensis</tp:taxon-name-part></tp:taxon-name></italic>”. China • Inner Mongolia: Bayan Hot Vi., Helan Mountain; 1500–2000 m elev.; on rock; 19 Aug 2011; Wang H. Y. 20122708; Kou X. R. 20123833, Wang P. M. 20123198, Dong D. B. 20123040 (SDUN).</p></tp:treatment-sec><ref-list><ref id="B9"><mixed-citation xmlns:xlink="http://www.w3.org/1999/xlink" xlink:type="simple"><person-group><name name-style="western"><surname>Kou</surname><given-names>XR</given-names></name><name name-style="western"><surname>Li</surname><given-names>SX</given-names></name><name name-style="western"><surname>Ren</surname><given-names>Q</given-names></name></person-group> (<year>2013</year>) <article-title>Three new species and one new record of <italic><tp:taxon-name><tp:taxon-name-part taxon-name-part-type="genus">Lobothallia</tp:taxon-name-part></tp:taxon-name></italic> from China.</article-title><source>Mycotaxon</source><volume>123</volume>(<issue>1</issue>): <fpage>241</fpage>–<lpage>249</lpage>. <ext-link xlink:href="10.5248/123.241" ext-link-type="doi" xlink:type="simple">https://doi.org/10.5248/123.241</ext-link></mixed-citation></ref><ref id="B26"><mixed-citation xmlns:xlink="http://www.w3.org/1999/xlink" xlink:type="simple"><person-group><name name-style="western"><surname>Paukov</surname><given-names>AG</given-names></name><name name-style="western"><surname>Davydov</surname><given-names>EA</given-names></name><name name-style="western"><surname>Nordin</surname><given-names>A</given-names></name><name name-style="western"><surname>Roux</surname><given-names>C</given-names></name><name name-style="western"><surname>Şenkardeşler</surname><given-names>A</given-names></name><name name-style="western"><surname>Sohrabi</surname><given-names>M</given-names></name><name name-style="western"><surname>Vondrák</surname><given-names>J</given-names></name><name name-style="western"><surname>Frolov</surname><given-names>IV</given-names></name><name name-style="western"><surname>Teptina</surname><given-names>AY</given-names></name><name name-style="western"><surname>Shiryaeva</surname><given-names>AS</given-names></name></person-group> (<year>2019</year>) <article-title>Three new species, new combinations and a key to known species of <italic><tp:taxon-name><tp:taxon-name-part taxon-name-part-type="genus">Lobothallia</tp:taxon-name-part></tp:taxon-name></italic> (<tp:taxon-name><tp:taxon-name-part taxon-name-part-type="family">Megasporaceae</tp:taxon-name-part></tp:taxon-name>).</article-title><source>Lichenologist (London, England)</source><volume>51</volume>(<issue>4</issue>): <fpage>301</fpage>–<lpage>322</lpage>. <ext-link xlink:href="10.1017/S0024282919000264" ext-link-type="doi" xlink:type="simple">https://doi.org/10.1017/S0024282919000264</ext-link></mixed-citation></ref><ref id="B15"><mixed-citation xmlns:xlink="http://www.w3.org/1999/xlink" xlink:type="simple"><person-group><name name-style="western"><surname>Magnusson</surname><given-names>AH</given-names></name></person-group> (<year>1944</year>) Lichens from central Asia II. In reports from the scientific expedition to the NorthWestern Provinces of China under the leadership of Dr. Sven Hedin (the Sino-Swedish expedition). Publication 22, XI. Botany: 40–41. [Stockholm: Aktiebolaget Thule.]</mixed-citation></ref><ref id="B2"><mixed-citation xmlns:xlink="http://www.w3.org/1999/xlink" xlink:type="simple"><person-group><name name-style="western"><surname>Cannon</surname><given-names>P</given-names></name><name name-style="western"><surname>Nordin</surname><given-names>A</given-names></name><name name-style="western"><surname>Coppins</surname><given-names>B</given-names></name><name name-style="western"><surname>Aptroot</surname><given-names>A</given-names></name><name name-style="western"><surname>Sanderson</surname><given-names>N</given-names></name><name name-style="western"><surname>Simkin</surname><given-names>J</given-names></name></person-group> (<year>2023</year>) <article-title><tp:taxon-name><tp:taxon-name-part taxon-name-part-type="order">Pertusariales</tp:taxon-name-part></tp:taxon-name>: <tp:taxon-name><tp:taxon-name-part taxon-name-part-type="family">Megasporaceae</tp:taxon-name-part></tp:taxon-name>, including the genera <italic><tp:taxon-name><tp:taxon-name-part taxon-name-part-type="genus">Aspicilia</tp:taxon-name-part></tp:taxon-name></italic>, <italic><tp:taxon-name><tp:taxon-name-part taxon-name-part-type="genus">Aspiciliella</tp:taxon-name-part></tp:taxon-name></italic>, <italic><tp:taxon-name><tp:taxon-name-part taxon-name-part-type="genus">Circinaria</tp:taxon-name-part></tp:taxon-name></italic>, <italic><tp:taxon-name><tp:taxon-name-part taxon-name-part-type="genus">Lobothallia</tp:taxon-name-part></tp:taxon-name></italic>, <italic><tp:taxon-name><tp:taxon-name-part taxon-name-part-type="genus">Megaspora</tp:taxon-name-part></tp:taxon-name></italic> and <italic><tp:taxon-name><tp:taxon-name-part taxon-name-part-type="genus">Sagedia</tp:taxon-name-part></tp:taxon-name></italic>.</article-title><source>Revisions of British and Irish Lichens</source><volume>34</volume>: <fpage>1</fpage>–<lpage>15</lpage>.</mixed-citation></ref><ref id="B16"><mixed-citation xmlns:xlink="http://www.w3.org/1999/xlink" xlink:type="simple"><person-group><name name-style="western"><surname>Martellos</surname><given-names>S</given-names></name><name name-style="western"><surname>Conti</surname><given-names>M</given-names></name><name name-style="western"><surname>Nimis</surname><given-names>PL</given-names></name></person-group> (<year>2023</year>) <article-title>Aggregation of Italian lichen data in ITALIC 7.0.</article-title><source>Journal of <tp:taxon-name><tp:taxon-name-part taxon-name-part-type="kingdom">Fungi</tp:taxon-name-part></tp:taxon-name> (Basel, Switzerland)</source><volume>9</volume>(<issue>5</issue>): <fpage>556</fpage>. <ext-link xlink:href="10.3390/jof9050556" ext-link-type="doi" xlink:type="simple">https://doi.org/10.3390/jof9050556</ext-link></mixed-citation></ref></ref-list></tp:taxon-treatment>
